# Supplementary material for: Dysregulated glucocorticoid-responsive immune genes in peripheral blood mononuclear cells as a shared molecular signature of autism spectrum disorder and irritable bowel syndrome
Source: PLoS One. 2026 Jul 9;21(7):e0353181. doi: 10.1371/journal.pone.0353181 (PMC13349188; doi:10.1371/journal.pone.0353181)
Supplement: S1 Table — (XLSX) [file pone.0353181.s001.xlsx]

## Sheet: Sheet1
Table S1. Intersection of WGCNA-derived hub genes between ASD and IBS associated with the GRI score.
No.	Target	No.	Target	No.	Target	No.	Target
1	ABHD2	32	DUSP1	63	MOSPD2	94	SNX27
2	ACAP2	33	EVI2B	64	MYD88	95	SOS2
3	ACOX1	34	FCGR1B	65	NCF2	96	SPAST
4	ALOX5AP	35	FCGR2A	66	NCOA4	97	ST8SIA4
5	ANKUB1	36	FGL2	67	NPL	98	STEAP4
6	APAF1	37	FOS	68	NT5C2	99	STXBP3
7	APBB1IP	38	FPR1	69	OGFRL1	100	TLR1
8	AQP9	39	FPR2	70	OSBPL11	101	TLR4
9	ARFIP1	40	FRAT1	71	OSBPL8	102	TLR6
10	ARHGAP21	41	GAPT	72	P2RY13	103	TLR7
11	ATP6V1A	42	GCA	73	PAK1	104	TLR8
12	ATP6V1B2	43	GDAP2	74	PGM2	105	TM6SF1
13	BAZ2B	44	GK	75	PKN2	106	TMEM154
14	BCL6	45	GNB4	76	PLXNC1	107	TMEM71
15	CAPNS1	46	HCAR3	77	PPIP5K2	108	TMX1
16	CAT	47	HEATR5A	78	PRKAR1A	109	TNFSF10
17	CBL	48	IFI30	79	PRRG4	110	TOR1AIP1
18	CCR1	49	IFITM2	80	PTPRC	111	TRAPPC8
19	CCR2	50	IGSF6	81	RASSF2	112	UBE2D1
20	CD14	51	IPMK	82	RIN2	113	UBLCP1
21	CD46	52	ITM2B	83	RNFT1	114	UBXN2B
22	CD68	53	KCTD12	84	SAT1	115	USP32
23	CHST15	54	LAMP2	85	SIGLEC9	116	VMP1
24	CLEC4A	55	LPAR6	86	SIRPB1	117	VNN2
25	CMTM6	56	LPCAT2	87	SIRPB2	118	WDFY3
26	CPD	57	LRRK2	88	SIRPD	119	WSB1
27	CPPED1	58	LTN1	89	SLC12A6	120	ZFYVE16
28	CTBS	59	LYST	90	SLC35A5	121	ZNF217
29	CTSB	60	MBD2	91	SNAPC3
30	CTSD	61	MEGF9	92	SNORD17
31	DDX60L	62	MNDA	93	SNORD53
